# Supplementary material for: A 20-year bibliometric analysis of Fuchs endothelial corneal dystrophy: from 2001 to 2020
Source: BMC Ophthalmol. 2022 Jun 8;22:255. doi: 10.1186/s12886-022-02468-x (PMC9175354; doi:10.1186/s12886-022-02468-x)
Supplement: Supplementary file 1 — Additional file 1: Data. [file 12886_2022_2468_MOESM1_ESM.xlsx]

## Sheet: Publication
years	Global	USA	Germany	Netherlands	England	Canada		Global	USA	Germany	Netherlands	England	Canada
2001	39	12	13	2	3	0		18	4	3	1	2	0
2002	34	8	11	1	3	1		16	4	8	0	1	1
2003	54	21	14	1	3	1		20	13	3	0	0	0
2004	71	26	16	2	6	1		17	5	2	1	3	0
2005	93	41	20	2	6	1		22	15	4	0	0	0
2006	121	54	24	5	9	1		28	13	4	3	3	0
2007	154	68	27	6	11	7		33	14	3	1	2	6
2008	187	82	29	11	11	9		33	14	2	5	0	2
2009	231	106	32	15	12	10		44	24	3	4	1	1
2010	269	130	32	17	12	12		38	24	0	2	0	2
2011	325	155	34	25	17	15		56	25	2	8	5	3
2012	379	185	37	31	19	21		54	30	3	6	2	6
2013	452	222	48	38	24	25		73	37	11	7	5	4
2014	528	256	62	43	28	29		76	34	14	5	4	4
2015	608	284	75	47	38	36		80	28	13	4	10	7
2016	683	318	86	54	41	40		75	34	11	7	3	4
2017	769	352	100	63	49	45		86	34	14	9	8	5
2018	864	386	114	72	56	52		95	34	14	9	7	7
2019	950	429	130	76	59	55		86	43	16	4	3	3
2020	1041	461	147	85	67	60		91	32	17	9	8	5

## Sheet: H index 
Country	Number of Publications	Sum of Ciatations (Actual value x0.05)	H-index (Actual value x5)		Sum of Ciatations	Ciatations	H-index
USA	461	937.85	345	0.442843	18757	15640	69
GERMANY	147	184.35	160	0.14121	3687	3412	32
NETHERLANDS	85	188.65	155	0.0816523	3773	3429	31
ENGLAND	67	96.15	115	0.0643612	1923	1869	23
CANADA	60	75.95	100	0.0576369	1519	1401	20
JAPAN	57	90.05	110	0.054755	1801	1724	22
ITALY	41	59.75	80	0.0393852	1195	1169	16
SINGAPORE	39	60.7	105	0.037464	1214	1118	21
FRANCE	32	63.55	75	0.0307397	1271	1264	15
INDIA	31	30.8	70	0.0297791	616	571	14
PEOPLES R CHINA	30	28.6	50	0.0288184	572	548	10
AUSTRALIA	25	59.3	65	0.0240154	1186	1161	13
POLAND	24	46.2	60	0.0230548	924	908	12
SPAIN	21	19.4	50	0.0201729	388	387	10
AUSTRIA	19	33.85	65	0.0182517	677	662	13
ISRAEL	19	9.05	40	0.0182517	181	172	8
DENMARK	17	35	50	0.0163305	700	691	10
SOUTH KOREA	15	40.25	55	0.0144092	805	800	11
GREECE	14	8.1	30	0.0134486	162	156	6
HUNGARY	14	8.15	40	0.0134486	163	153	8
Total							79

## Sheet: RRI
	USA	Germany	NETHERLANDS	Others	Relative Research Interest		TOTAL				Publication
2001	4	3	1	10	2.16569e-05		831144				18	0.222222
2002	4	8	0	4	1.88216e-05		850088				16	0.25
2003	13	3	0	4	2.25216e-05		888036				20	0.65
2004	5	2	1	9	1.83105e-05		928430				17	0.294118
2005	15	4	0	3	2.25462e-05		975774				22	0.681818
2006	13	4	3	8	2.72255e-05		1028447				28	0.464286
2007	14	3	1	15	3.05547e-05		1080029				33	0.424242
2008	14	2	5	12	2.85049e-05		1157697				33	0.424242
2009	24	3	4	13	3.64006e-05		1208772				44	0.545455
2010	24	0	2	12	3.03891e-05		1250447				38	0.631579
2011	25	2	8	21	4.21097e-05		1329859				56	0.446429
2012	30	3	6	15	3.8605e-05		1398782				54	0.555556
2013	37	11	7	18	4.94658e-05		1475766				73	0.506849
2014	34	14	5	23	5.00724e-05		1517803				76	0.447368
2015	28	13	4	35	4.42432e-05		1808188				80	0.35
2016	34	11	7	23	3.97972e-05		1884556				75	0.453333
2017	34	14	9	29	4.40051e-05		1954320				86	0.395349
2018	34	14	9	38	4.63597e-05		2049192				95	0.357895
2019	43	16	4	23	4.01491e-05		2142014				86	0.5
2020	32	17	9	33	3.96623e-05		2294372				91	0.351648
	461	147	85	348				1041			1041

## Sheet: Top Journal
Journal	Journal	No. of Publications
RETINA THE JOURNAL OF RETINAL AND VITREOUS DISEASES	CURRENT EYE RESEARCH	9	0.00864553
CURRENT EYE RESEARCH	JOURNAL OF REFRACTIVE SURGERY	9	0.00864553
INTERNATIONAL JOURNAL OF RADIATION ONCOLOGY BIOLOGY PHYSICS	BMC OPHTHALMOLOGY	10	0.00960615
JAMA OPHTHALMOLOGY	CANADIAN JOURNAL OF OPHTHALMOLOGY JOURNAL CANADIEN D OPHTALMOLOGIE	10	0.00960615
BRITISH JOURNAL OF CANCER	MOLECULAR VISION	10	0.00960615
CANADIAN JOURNAL OF OPHTHALMOLOGY JOURNAL CANADIEN D OPHTALMOLOGIE	SCIENTIFIC REPORTS	10	0.00960615
EXPERIMENTAL EYE RESEARCH	EYE	13	0.012488
ACTA OPHTHALMOLOGICA	EUROPEAN JOURNAL OF OPHTHALMOLOGY	15	0.0144092
CLINICAL CANCER RESEARCH	ACTA OPHTHALMOLOGICA	17	0.0163305
GRAEFES ARCHIVE FOR CLINICAL AND EXPERIMENTAL OPHTHALMOLOGY	EXPERIMENTAL EYE RESEARCH	17	0.0163305
EYE	JAMA OPHTHALMOLOGY	18	0.0172911
PLOS ONE	PLOS ONE	18	0.0172911
AMERICAN JOURNAL OF OPHTHALMOLOGY	ARCHIVES OF OPHTHALMOLOGY	19	0.0182517
OCULAR ONCOLOGY AND PATHOLOGY	GRAEFES ARCHIVE FOR CLINICAL AND EXPERIMENTAL OPHTHALMOLOGY	22	0.0211335
CANCERS	JOURNAL OF CATARACT AND REFRACTIVE SURGERY	26	0.024976
ARCHIVES OF OPHTHALMOLOGY	BRITISH JOURNAL OF OPHTHALMOLOGY	31	0.0297791
OPHTHALMOLOGY	AMERICAN JOURNAL OF OPHTHALMOLOGY	71	0.0682037
BRITISH JOURNAL OF OPHTHALMOLOGY	OPHTHALMOLOGY	83	0.079731
MELANOMA RESEARCH	INVESTIGATIVE OPHTHALMOLOGY VISUAL SCIENCE	87	0.0835735
INVESTIGATIVE OPHTHALMOLOGY VISUAL SCIENCE	CORNEA	279	0.268012

## Sheet: Top  Author
Author	Country	Affiliation	No. of Publications	No. of Citations
Melles GRJ	USA	University of Alabama Birmingham	60	3115
Price FW	USA	Price Vis Grp	51	4154
Price MO	USA	Cornea Research Foundation of America	49	4035
Terry MA	USA	Natl Registry Emergency Med Tech	41	2539
Patel SV	USA	Mayo Clin Minnesota	40	1261
Dapena I	NETHERLANDS	Netherlands Inst Innovat Ocular Surg NIIOS	35	1669
Ham L	NETHERLANDS	Netherlands Inst Innovat Ocular Surg NIIOS	35	1933
Baratz KH	USA	Mayo Clin Minnesota	34	1335
Lass JH	USA	Case Western Reserve University	34	1450
Seitz B	GERMANY	University of Erlangen Nuremberg	31	1040

## Sheet: Top Institution
Institution	Country	No. of Publications	Institution
AMNITRANS EYEBANK ROTTERDAM	Netherlands	24	AMNITRANS EYEBANK ROTTERDAM	0.0230548
JAEB CENTER FOR HEALTH RESEARCH	USA	25	JAEB CENTER FOR HEALTH RESEARCH	0.0240154
UNIVERSITY OF MICHIGAN	USA	25	UNIVERSITY OF MICHIGAN	0.0240154
UNIVERSITY OF CALIFORNIA LOS ANGELES	USA	26	UNIVERSITY OF CALIFORNIA LOS ANGELES	0.024976
UNIVERSITY OF TEXAS SYSTEM	USA	26	UNIVERSITY OF TEXAS SYSTEM	0.024976
SCHEPENS EYE RESEARCH INSTITUTE	USA	27	SCHEPENS EYE RESEARCH INSTITUTE	0.0259366
SINGAPORE NATIONAL EYE CENTER	SINGAPORE	34	SINGAPORE NATIONAL EYE CENTER	0.0326609
CASE WESTERN RESERVE UNIVERSITY	USA	36	CASE WESTERN RESERVE UNIVERSITY	0.0345821
MELLES CORNEA CLIN ROTTERDAM	Netherlands	36	MELLES CORNEA CLIN ROTTERDAM	0.0345821
MASSACHUSETTS EYE EAR INFIRMARY	USA	37	MASSACHUSETTS EYE EAR INFIRMARY	0.0355427
NATIONAL UNIVERSITY OF SINGAPORE	SINGAPORE	37	NATIONAL UNIVERSITY OF SINGAPORE	0.0355427
CORNEA RESEARCH FOUNDATION OF AMERICA	USA	42	CORNEA RESEARCH FOUNDATION OF AMERICA	0.0403458
DEVERS EYE INSTITUTE	USA	43	DEVERS EYE INSTITUTE	0.0413064
HARVARD UNIVERSITY	USA	48	HARVARD UNIVERSITY	0.0461095
PRICE VIS GRP	USA	49	PRICE VIS GRP	0.0470701
MAYO CLINIC	USA	53	MAYO CLINIC	0.0509126
UNIVERSITY OF ERLANGEN NUREMBERG	Germany	53	UNIVERSITY OF ERLANGEN NUREMBERG	0.0509126
NETHERLANDS INST INNOVAT OCULAR SURG	NETHERLANDS	61	NETHERLANDS INST INNOVAT OCULAR SURG	0.0585975
UNIVERSITY OF CALIFORNIA SYSTEM	USA	63	UNIVERSITY OF CALIFORNIA SYSTEM	0.0605187
JOHNS HOPKINS UNIVERSITY	USA	75	JOHNS HOPKINS UNIVERSITY	0.0720461
